# Supplementary material for: Long segment 3D double inversion recovery (DIR) hypersignal on MRI in glaucomatous optic neuropathy
Source: BMC Ophthalmol. 2019 Dec 16;19:258. doi: 10.1186/s12886-019-1273-0 (PMC6916010; doi:10.1186/s12886-019-1273-0)
Supplement: Supplementary file 1 — Additional file 1. contains data named “study data”. The study data contains all data used in this study, such as IOP and RNFL values. [file 12886_2019_1273_MOESM1_ESM.xlsx]

## Sheet: Study Data
Patient	Eye	Hypersignal (1=yes)	Sex	Age	IOP	RNFL	Nr. of Segments with DIR Hypersignal
1	1	1	1	61-80	19.8	53	3
1	2	1	1	61-80	33	52	3	In Gray: Patients with DIR hypersignal only in one eye
2	1	0	2	40-60	10	90	0
2	2	0	2	40-60	11	86	0
3	1	1	2	40-60	14.3	86.5	2
3	2	0	2	40-60	15.2	106.5	0
4	1	0	1	40-60	15	66	0
4	2	0	1	40-60	15	57	0
5	1	0	2	61-80	14.9	48	0
5	2	0	2	61-80	15.7	61	0
6	1	1	1	61-80	23	58	3
7	1	0	1	40-60	19	75	0
7	2	0	1	40-60	20	76	0
8	1	0	1	61-80	13	51	0
8	2	0	1	61-80	13	52	0
9	1	0	1	40-60	17	110	0
9	2	0	1	40-60	17.2	111	0
10	1	1	2	61-80	24	52	2
10	2	1	2	61-80	12	45	2
11	2	1	2	40-60	16.1	51	2
11	1	0	2	40-60	16.2	99	0
12	1	0	1	40-60	14	102	0
12	2	0	1	40-60	13	105	0
13	1	0	2	61-80	20	63	0
13	2	0	2	61-80	15	94	0
14	1	1	1	81-100	44	51	2
14	2	0	1	81-100	10	98	0
15	1	0	1	40-60	16	111	0
15	2	0	1	40-60	19	104.5	0
16	1	1	2	40-60	19.8	66.5	3
16	2	1	2	40-60	18.3	65	3
17	1	1	2	61-80	19.5	85	4
17	2	0	2	61-80	21.3	59	0
18	1	0	2	61-80	18.8	70	0
18	2	0	2	61-80	19.5	85	0
19	1	1	1	40-60	19	60	3
19	2	1	1	40-60	20	60	3
20	1	1	2	61-80	18	75	2
20	2	1	2	61-80	34	67	3
21	1	1	1	61-80	38.5	49	3
21	2	1	1	61-80	9.6	62	1
